# Supplementary material for: Mediterranean Lifestyle Adherence Reflects Coherent Behavioural Patterns Based on the MEDLIFE Index
Source: Nutrients. 2026 Mar 4;18(5):832. doi: 10.3390/nu18050832 (PMC12986932; doi:10.3390/nu18050832)
Supplement: Supplementary file 1 [file nutrients-18-00832-s001.zip]

Archive with 1 entries (1 files):
- nutrients-4118515-supplementary.pdf
